# Supplementary material for: The Completeness of Intervention Descriptions in Randomised Trials of Supervised Exercise Training in Peripheral Arterial Disease
Source: PLoS One. 2016 Mar 3;11(3):e0150869. doi: 10.1371/journal.pone.0150869 (PMC4777572; doi:10.1371/journal.pone.0150869)
Supplement: S1 Dataset — (XLSX) [file pone.0150869.s001.xlsx]

## Sheet: 1st extraction
Publication	Study type	Exercise intervention type	1. Intervention name	2. Rationale	3. What: materials		4. What: procedures			5: Provider		6: How		7: Where	8: When and how much				9: Tailoring				10: Modifications				11: Strategies to maintain or improve fidelity (besides basic supervision)	11: How well: plan for assessing adherence/fidelity	12: How well: reporting of extent to which intervention delivered as planned
					Equipment	Information				Expertise/background	Specific training	Mode of delivery	Group/indiv		Intensity	Frequency	Session time	Length of intervention	What	When	Why	How	What	When	Why	How
Allen 2010	SEP vs. HEP	Aerobic	Yes	Yes	? Make/model of treadmill	Yes		Yes		? Trained exercise physiologist		Always supervised but not clear if group or individual	?	Yes	Yes	Yes	Yes	Yes	Yes	Yes		Yes	?	?	?	?	?	?	?
Arosio 1999	SEP vs. drug	Aerobic and resistance	Yes	Yes	? Make/model of treadmill			?		?	?		?	?	?	Yes	Yes	Yes	?	?	?	?	?	?	?	?	?	?	?
Badger 2007	SEP vs. BMT & HEP after revasc	Aerobic	Yes	Yes	? Make/model of treadmill			Yes		?	?		?	Yes	Yes	Yes	Yes	Yes	?	?	?	?	?	?	?	?	?	Yes	?
Bo 2013	SEP vs. basic advice control after revasc	Aerobic	Yes	Yes	? Music			?		?	?		Yes	Yes	? Unclear intensity of moderate and high intervals	Yes	Yes	Yes	?	?	?	?	?	?	?	?	?	?	?
Cheetham 2004	SEP vs. basic advice control	Aerobic and resistance	Yes	Yes	?			Yes		?	?		Yes	Yes	Yes	Yes	Yes	Yes	?	?	?	?	?	?	?	?	?	?	?
Collins 2003	2x2 factorial of SEP and Vitamin E	Aerobic	Yes	Yes	Yes			Yes		?	?		?	Yes	Yes	Yes	Yes	Yes	Yes			Yes	?	?	?	?	Yes	Yes	Yes
Collins 2012	SEP vs. SEP	Aerobic	Yes	Yes	? Make/model of treadmill			?		?	?		?	?	?	Yes	Yes	Yes	Yes	?		?	?	?	?	?	?	Yes	Yes
		Aerobic	Yes	Yes	Make/model of poles described			?		?	?		?	?	?	Yes	Yes	Yes	Yes	?		?	?	?	?	?	?	Yes	Yes
Crowther 2008	SEP vs. usual care control	Aerobic	Yes	Yes	? Make/model of treadmill			Yes		?	?		?	?	Yes	Yes	Yes	Yes	Yes	Yes		Yes	?	?	?	?	?	?	?
Dahllof 1974	SEP vs. placebo tablet control	dynamic leg exercises?	Yes	Yes	?unclear mode of exercise			?		?			?	?	?dynamic leg exercise beyond the typical appearance of ischaemic pain	Yes	Yes	Yes	?	?	?	?	?	?	?	?	?	?	?
Delaney 2014	SEP vs. SEP	Aerobic	Yes	Yes	? Make/model of treadmill			Yes		?			?	?	Yes	Yes	Yes	Yes	Yes	Yes		Yes	?	?	?	?	?	Yes	?
		Aerobic and resistance	Yes	Yes	? Make/model of treadmill			Yes		?			?	?	Yes	Yes	Yes	Yes	Yes	Yes		Yes	?	?	?	?	?	Yes	?
Gardner 2001	SEP vs. usual care control	Aerobic	Yes	Yes	? Make/model of treadmill			?		?			?	Yes	?	Yes	?	Yes	?	?	?	?	?	?	?	?	?	Yes	Yes
Gardner 2005	SEP vs. SEP	Aerobic	Yes	Yes	? Make/model of treadmill/cycle			Yes		?			?	?	Yes	Yes	Yes	Yes	Yes	Yes		Yes	?	?	?	?	?	Yes	Yes
		Aerobic	Yes	Yes	? Make/model of treadmill/cycle			Yes		?			?	?	Yes	Yes	Yes	Yes	Yes	Yes		Yes	?	?	?	?	?	Yes	Yes
Gardner 2011	SEP vs. usual care control	Aerobic	Yes	Yes	? Make/model of treadmill/cycle			Yes		?			?	Yes	Yes	Yes	Yes	Yes	Yes	Yes		Yes	?	?	?	?	?	Yes	Yes
Gardner 2011b	SEP vs. HEP vs. usual care control	Aerobic	Yes	Yes	? Make/model of treadmill			Yes		?			?	Yes	Yes	Yes	Yes	Yes	Yes	Yes		Yes	?	?	?	?	?	Yes	Yes
Gardner 2014	SEP vs. SEP (light resistance control) vs. HEP	Aerobic	Yes	Yes	? Make/model of treadmill			Yes		?			?	?	Yes	Yes	Yes	Yes	Yes	?		Yes	?	?	?	?	?	Yes	Yes
		Resistance	Yes	Yes	Yes			Yes		?			?	?	Yes	Yes	Yes	Yes	Yes	Yes			?	?	?	?	?	Yes	?
Gelin 2001	SEP vs. revasc vs. control	Aerobic	Yes	Yes	?			?		?			Yes	?	?	Yes	Yes	Yes	?	?	?	?	?	?	?	?	?	?	?
Guidon 2013	SEP vs. usual care control	Aerobic	Yes	Yes	?			Yes		?			?	?	Yes	Yes	Yes	Yes	Yes	Yes		Yes	?	?	?	?	?	Yes	?
Hiatt 1990	SEP vs. control	Aerobic	Yes	Yes	? Make/model of treadmill			Yes		?			?	?	Yes	Yes	Yes	Yes	Yes	Yes		?	?	?	?	?	?	?	Yes
Hiatt 1994	SEP vs. SEP vs. control	Aerobic	Yes	Yes	Yes			Yes		?			Yes	Yes	Yes	Yes	Yes	Yes	Yes	Yes		?	?	?	?	?	?	?	?
		Resistance	Yes	Yes	Yes			Yes		?			Yes	Yes	Yes	Yes	Yes	Yes	Yes	Yes		?	?	?	?	?	?	?	?
Hobbs 2006	SEP vs. revasc vs. BMT control	Aerobic and resistance	Yes	Yes	Yes			Yes		?			?	?	?	Yes	Yes	Yes	?	?		?	?	?	?	?	?	Yes	?
Holm 1973	SEP vs. placebo tablet control	dynamic leg exercises?	Yes	Yes	?unclear mode of exercise			?		?			?	?	?dynamic leg exercise beyond the typical appearance of ischaemic pain	Yes	Yes	Yes	?	?	?	?	?	?	?	?	?	?	?
Jakubsevičienė 2014	SEP vs. SEP after revasc	Aerobic and resistance	Yes	Yes	?			?		?			?	Yes	?	Yes	Yes	Yes	?	?		?	?	?	?	?	?	?	?
		Aerobic	Yes	Yes	?			?		?			?	Yes	Yes	Yes	Yes	Yes	?	?		?	?	?	?	?	?	?	?
Jones 1996	SEP vs. SEP	Aerobic	Yes	Yes	Yes			Yes		?			?	?	Yes	Yes	Yes	Yes	Yes	Yes		Yes	?	?	?	?	?	?	Yes
		Aerobic	Yes	Yes	?			Yes		?			?	?	Yes	Yes	Yes	Yes	Yes	Yes		Yes	?	?	?	?	?	?	Yes
Kakkos 2005	SEP vs. IPC vs. basic advice control	Aerobic	Yes	Yes	?			Yes		?			?	Yes	Yes	Yes	Yes	Yes	Yes	Yes		Yes	?	?	?	?	?	Yes	Yes
Kruidenier 2011	SEP vs. usual care control after revasc	Aerobic and resistance	Yes	Yes	?			?		?			?	?	?	?	Yes	?	?	?		?	?	?	?	?	?	?	?
Lundgren 1989	SEP vs. SEP + revasc vs. revasc	dynamic leg exercises?	Yes	Yes	?			?		?			?	?	?	?	Yes	?	?	?		?	?	?	?	?	?	?	?
Maejima 2005	SEP vs. SEP + drug vs. drug	Aerobic	Yes	Yes	?			?		?			?	?	?	Yes	Yes	Yes	?	?		?	?	?	?	?	?	?	?
Mannarino 1991	SEP vs. SEP + drug vs. drug	Aerobic and resistance	Yes	Yes	?			?		?			?	Yes	?	Yes	?	Yes	?	?		?	?	?	?	?	?	?	?
Mazari 2012	SEP vs. SEP + revasc vs. revasc	Aerobic and resistance	Yes	Yes	?			Yes		?			?	Yes	?	Yes	Yes	Yes	?	Yes			?	?	?	?	?	?	?
McDermott 2004	SEP vs. usual care control	Aerobic	Yes	Yes	?			Yes		?			Yes	Yes	Yes	Yes	Yes	Yes	Yes	Yes		Yes	?	?	?	?	?	?	?
McDermott 2009	SEP vs. SEP vs. nutrition info control	Aerobic	Yes	Yes	?			Yes		?			?	Yes	Yes	Yes	Yes	Yes	Yes	Yes		Yes	?	?	?	?	?	?	?
		Resistance	Yes	Yes	Yes			Yes		?			?	Yes	Yes	Yes	Yes	Yes	Yes	Yes		Yes	?	?	?	?	?	?	?
McGuigan 2001	SEP vs. control	Resistance	Yes	Yes	Yes			Yes		?			?	?	Yes	Yes	Yes	Yes	Yes	Yes		Yes	?	?	?	?	?	?	?
Mika 2005	SEP vs. control	Aerobic	Yes	Yes	Yes			Yes		?			?	Yes	Yes	Yes	Yes	Yes	Yes	Yes		Yes	?	?	?	?	?	?	?
Mika 2006	SEP vs. control	Aerobic	Yes	Yes	?			Yes		?			?	?	Yes	Yes	Yes	Yes	Yes	Yes		Yes	?	?	?	?	?	?	?
Mika 2011	SEP vs. control	Aerobic	Yes	Yes	?			Yes		?			?	?	Yes	Yes	Yes	Yes	Yes	Yes		Yes	?	?	?	?	?	?	?
Mika 2013	SEP vs. SEP	Aerobic	Yes	Yes	?			Yes		?			?	?	Yes	Yes	Yes	Yes	Yes	Yes		Yes	?	?	?	?	?	?	?
		Aerobic	Yes	Yes	?			Yes		?			?	?	Yes	Yes	Yes	Yes	Yes	Yes		Yes	?	?	?	?	?	?	?
Murphy 2012	SEP vs. revasc vs. BMT control	Aerobic	Yes	Yes	?			?		?			?	?	?	Yes	Yes	Yes	?	?	?	?	?	?	?	?	Yes	?	?
Nicolai 2010	SEP vs. basic advice control	Aerobic and resistance	Yes	Yes	?			?		Yes	Yes		?	?	?	?	Yes	Yes	?	?	?	?	?	?	?	?	Yes	?	?
Parmenter 2013	SEP vs. SEP vs. usual care control	Resistance	Yes	Yes	Yes			Yes		?			?	Yes	Yes	Yes	Yes	Yes	Yes	Yes		Yes	Yes	Yes	Yes	Yes	?	?	?
		Resistance	Yes	Yes	Yes			Yes		?			?	Yes	Yes	Yes	Yes	Yes	Yes	Yes		Yes	Yes	Yes	Yes	Yes	?	?	?
Parr 2009	SEP vs. SEP vs. basic advice control	Resistance	Yes	Yes	?			Yes		?			?	?	?	Yes	Yes	Yes	?				?	?	?	?	?	?	?
		Aerobic and resistance	Yes	Yes	?			Yes		?			?	?	?	Yes	Yes	Yes	?				?	?	?	?	?	?	?
Patterson 1997	SEP vs. HEP	Aerobic	Yes	Yes	?			?		?			?	?	?	Yes	Yes	Yes	?				?	?	?	?	Yes	Yes	?
Perkins 1996	SEP vs. revasc	dynamic leg exercises?	Yes	Yes	?			?		?			?	?	?	?	Yes	?	?				?	?	?	?	?	?	?
Regensteiner 1997	SEP vs. HEP	Aerobic	Yes	Yes	?			Yes		Yes			?	Yes	Yes	Yes	Yes	Yes	Yes	Yes		Yes	?	?	?	?	?	Yes	Yes
Ritti-Dias 2010	SEP vs. SEP	Resistance	Yes	Yes	Yes			Yes		?			Yes	?	Yes	Yes	Yes	Yes	Yes	Yes		Yes	?	?	?	?	?	Yes	Yes
		Aerobic	Yes	Yes	?			Yes		?			Yes	?	Yes	Yes	Yes	Yes	Yes	Yes		Yes	?	?	?	?	?	Yes	Yes
Sandercock 2007	SEP vs. HEP vs. control	Aerobic	Yes	Yes	?			Yes		?			?	Yes	Yes	Yes	Yes	Yes	?				?	?	?	?	?	Yes	?
Sanderson 2006	SEP vs. SEP vs. control	Aerobic	Yes	Yes	Yes			Yes		?			?	?	Yes	Yes	Yes	Yes	Yes	Yes		Yes	?	?	?	?	?	Yes	Yes
		Aerobic	Yes	Yes	Yes			Yes		?			?	?	Yes	Yes	Yes	Yes	Yes	Yes		Yes	?	?	?	?	?	Yes	Yes
Savage 2001	SEP vs. HEP	Aerobic	Yes	Yes	?			Yes		?			?	?	Yes	Yes	Yes	Yes					?	?	?	?	?	?	?
Schlager 2011	SEP vs. bMT control	Aerobic	Yes	Yes	?			?		?			Yes	?	Yes	Yes	Yes	Yes	Yes	Yes		Yes	?	?	?	?	?	?	?
Slordahl 2005	SEP vs. SEP	Aerobic	Yes	Yes	?			Yes		?			?	?	Yes	Yes	Yes	Yes	Yes	Yes		Yes	?	?	?	?	?	Yes	?
		Aerobic	Yes	Yes	?			Yes		?			?	?	Yes	Yes	Yes	Yes	Yes	Yes		Yes	?	?	?	?	?	Yes	?
Spronk 2009	SEP vs. revasc	Aerobic	Yes	Yes	?			Yes		Yes			?	Yes	Yes	Yes	Yes	Yes	Yes	Yes		Yes	?	?	?	?	?	?	Yes
Stewart 2008	SEP vs. basic advice control	5 exercises mainly based on calf muscle	Yes	Yes	?			?		?			?	Yes	?	Yes	Yes	Yes	?	?		?	?	?	?	?	?	?	?
Tew 2009	SEP vs. usual care control	Aerobic	Yes	Yes	?			Yes		?			?	?	Yes	Yes	Yes	Yes	Yes	Yes		Yes	?	?	?	?	?	Yes	?
Tisi 1997	SEP vs. revasc vs. control	active and passive leg exercises	Yes	Yes	?			?		?			?	?	?	Yes	Yes	Yes	?	?		?	?	?	?	?	?	?	Yes
Treat-Jacobsen 2009	SEP vs. SEP vs. SEP vs. control	Aerobic	Yes	Yes	?			Yes		?			?	Yes	Yes	Yes	Yes	Yes	Yes	Yes		Yes	?	?	?	?	Yes	Yes	Yes
		Aerobic	Yes	Yes	?			Yes		?			?	Yes	Yes	Yes	Yes	Yes	Yes	Yes		Yes	?	?	?	?	Yes	Yes	Yes
		Aerobic	Yes	Yes	?			Yes		?			?	Yes	Yes	Yes	Yes	Yes	Yes	Yes		Yes	?	?	?	?	Yes	Yes	Yes
Tsai 2002	SEP vs. usual care control	Aerobic	Yes	Yes	?			Yes		?			?	?	Yes	Yes	Yes	Yes	Yes	Yes		Yes	?	?	?	?	?	?	Yes
Walker 2000	SEP vs. SEP	Aerobic	Yes	Yes	?			Yes		?			?	?	Yes	Yes	Yes	Yes	Yes	Yes		Yes	?	?	?	?	?	?	?
		Aerobic	Yes	Yes	?			Yes		?			?	?	Yes	Yes	Yes	Yes	Yes	Yes		Yes	?	?	?	?	?	?	?
Wang 2008	SEP vs control	Aerobic	Yes	Yes	Yes			Yes		?			?	?	Yes	Yes	Yes	Yes	Yes	?		Yes	?	?	?	?	?	?	Yes
Zwierska 2005	SEP vs. SEP vs. control	Aerobic	Yes	Yes	?			Yes		?			Yes	?	Yes	Yes	Yes	Yes	Yes	Yes		Yes	?	?	?	?	?	Yes	?
		Aerobic	Yes	Yes	?			Yes		?			Yes	?	Yes	Yes	Yes	Yes	Yes	Yes		Yes	?	?	?	?	?	Yes	overall %attendance only

## Sheet: 2nd extraction
Publication	Study type	Exercise intervention type	1. Intervention name	2. Rationale	3. What: materials		4. What: procedures			5: Provider		6: How		7: Where	8: When and how much				9: Tailoring				10: Modifications				11: Strategies to maintain or improve fidelity (besides basic supervision)	11: How well: plan for assessing adherence/fidelity	12: How well: reporting of extent to which intervention delivered as planned
					Equipment	Information				Expertise/background	Specific training	Mode of delivery	Group/indiv		Intensity	Frequency	Session time	Length of intervention	What	When	Why	How	What	When	Why	How
Allen 2010	SEP vs. HEP	Aerobic	Yes	Yes	? Make/model of treadmill	Yes		Yes		? Trained exercise physiologist		Always supervised but not clear if group or individual	?	Yes	Yes	Yes	Yes	Yes	Yes	Yes		Yes	?	?	?	?	?	Yes (Jones)	Yes (Duscha)
Arosio 1999	SEP vs. drug	Aerobic and resistance	Yes	Yes	? Make/model of treadmill and cycle ergo			?		?	?		?	?	?	Yes	Yes	Yes	?	?	?	?	?	?	?	?	?	?	?
Badger 2007	SEP vs. BMT & HEP after revasc	Aerobic	Yes	Yes	? Make/model of treadmill			Yes		?	?		?	Yes	Yes	Yes	Yes	Yes	?	?	?	?	?	?	?	?	?	Yes	?
Bo 2013	SEP vs. basic advice control after revasc	Aerobic	Yes	Yes	Yes (Nilsson)			Yes (Nilsson)		?	?		Yes	Yes	Yes (Nilsson)	Yes	Yes	Yes	Yes	Yes		Yes	?	?	?	?	?	?	?
Cheetham 2004	SEP vs. basic advice control	Aerobic and resistance	Yes	Yes	?			Yes		?	?		Yes	Yes	Yes	Yes	Yes	Yes	?	?	?	?	?	?	?	?	?	?	?
Collins 2003	2x2 factorial:	Aerobic	Yes	Yes	Yes			Yes		?	?		?	Yes	Yes	Yes	Yes	Yes	Yes			Yes	Yes	?	Yes	Yes	Yes	Yes	Yes
Collins 2012	SEP vs. SEP	Aerobic	Yes	Yes	? Make/model of treadmill			Yes		?	?		?	Yes (Collins 2012b)	Yes (Collins 2012b)	Yes	Yes	Yes	Yes	Yes		Yes (Collins 2012b)	?	?	?	?	?	Yes	Yes
		Aerobic	Yes	Yes	Make/model of poles described			Yes		?	?		?	Yes (Collins 2012b)	Yes (Collins 2012b)	Yes	Yes	Yes	Yes	Yes		Yes (Collins 2012b)	?	?	?	?	?	Yes	Yes
Crowther 2008	SEP vs. usual care control	Aerobic	Yes	Yes	? Make/model of treadmill			Yes		?	?		?	?	Yes	Yes	Yes	Yes	Yes	Yes		Yes	?	?	?	?	?	?	Yes (Crowther 2009)
Dahllof 1974	SEP vs. placebo tablet control	dynamic leg exercises?	Yes	Yes	?unclear mode of exercise			?		?			?	?	?dynamic leg exercise beyond the typical appearance of ischaemic pain	Yes	Yes	Yes	?	?	?	?	?	?	?	?	?	?	?
Delaney 2014	SEP vs. SEP	Aerobic	Yes	Yes	? Make/model of treadmill			Yes		?			?	Yes	Yes	Yes	Yes	Yes	Yes	Yes		Yes	?	?	?	?	?	Yes	?
		Aerobic and resistance	Yes	Yes	? Make/model of treadmill and RT equipment			Yes		?			?	Yes	Yes	Yes	Yes	Yes	Yes	Yes		Yes	?	?	?	?	?	Yes	?
Gardner 2001	SEP vs. usual care control	Aerobic	Yes	Yes	? Make/model of treadmill and cycle ergo			Yes (Gardner 2002)		?			?	Yes	Yes	Yes	Yes	Yes	Yes	Yes		Yes	?	?	?	?	?	Yes	?
Gardner 2005	SEP vs. SEP	Aerobic	Yes	Yes	? Make/model of treadmill/cycle			Yes		?			?	?	Yes	Yes	Yes	Yes	Yes	Yes		Yes	?	?	?	?	?	Yes	Yes
		Aerobic	Yes	Yes	? Make/model of treadmill/cycle			Yes		?			?	?	Yes	Yes	Yes	Yes	Yes	Yes		Yes	?	?	?	?	?	Yes	Yes
Gardner 2011	SEP vs. usual care control	Aerobic	Yes	Yes	? Make/model of treadmill/cycle			Yes		?			?	Yes	Yes	Yes	Yes	Yes	Yes	Yes		Yes	?	?	?	?	?	Yes	Yes
Gardner 2011b	SEP vs. SEP (light resistance control) vs. HEP	Aerobic	Yes	Yes	? Make/model of treadmill			Yes		?			?	Yes	Yes	Yes	Yes	Yes	Yes	Yes		Yes	?	?	?	?	?	Yes	Yes
Gardner 2014	SEP vs. HEP vs. attention control	Aerobic	Yes	Yes	Yes			Yes		?			?	Yes	Yes	Yes	Yes	Yes	Yes	Yes		Yes	?	?	?	?	?	Yes	Yes
		Resistance	Yes	Yes	? Make/model of treadmill			Yes		?			?	Yes	Yes	Yes	Yes	Yes	Yes	?		Yes	?	?	?	?	?	Yes	Yes
Gelin 2001	SEP vs. revasc vs. control	Aerobic	Yes	Yes	?			?		?			Yes	?	?	Yes	Yes	Yes	?	?	?	?	?	?	?	?	?	?	?
Guidon 2013	SEP vs. usual care control	Aerobic	Yes	Yes	?			Yes		?			?	Yes (ISRCTN)	Yes	Yes	Yes	Yes	Yes	Yes		Yes	?	?	?	?	?	Yes	?
Hiatt 1990	SEP vs. control	Aerobic	Yes	Yes	? Make/model of treadmill			Yes		?			?	?	Yes	Yes	Yes	Yes	Yes	Yes		?	?	?	?	?	?	?	Yes
Hiatt 1994	SEP vs. SEP vs. control	Aerobic	Yes	Yes	Yes			Yes		?			Yes	Yes	Yes	Yes	Yes	Yes	Yes	Yes		?	?	?	?	?	?	?	?
		Resistance	Yes	Yes	Yes			Yes		?			Yes	Yes	Yes	Yes	Yes	Yes	Yes	Yes		?	?	?	?	?	?	?	?
Hobbs 2006	SEP vs. revasc vs. BMT control	Aerobic and resistance	Yes	Yes	Yes			Yes		?			?	Yes (Hobbs 2006b)	?	Yes	Yes	Yes	?	?		?	?	?	?	?	?	Yes	?
Holm 1973	SEP vs. placebo tablet control	dynamic leg exercises?	Yes	Yes	?unclear mode of exercise			?		?			?	?	?dynamic leg exercise beyond the typical appearance of ischaemic pain	Yes	Yes	Yes	?	?	?	?	?	?	?	?	?	?	?
Jakubsevičienė 2014	SEP vs. SEP after revasc	Aerobic and resistance	Yes	Yes	?			?		?			?	Yes	?	Yes	Yes	Yes	?	?		?	?	?	?	?	?	?	?
		Aerobic	Yes	Yes	?			?		?			?	Yes	Yes	Yes	Yes	Yes	?	?		?	?	?	?	?	?	?	?
Jones 1996	SEP vs. SEP	Aerobic	Yes	Yes	Yes			Yes		?			?	?	Yes	Yes	Yes	Yes	Yes	Yes		Yes	?	?	?	?	?	?	Yes
		Aerobic	Yes	Yes	?			Yes		?			?	?	Yes	Yes	Yes	Yes	Yes	Yes		Yes	?	?	?	?	?	?	Yes
Kakkos 2005	SEP vs. IPC vs. basic advice control	Aerobic	Yes	Yes	?			Yes		?			?	Yes	Yes	Yes	Yes	Yes	Yes	Yes		Yes	?	?	?	?	?	Yes	Yes
Kruidenier 2011	SEP vs. usual care control after revasc	Aerobic and resistance	Yes	Yes	? Make/model of treadmill/cycle ergo and RT equip			?		Yes			?	Yes (Kruidenier 2009)	?	?	Yes	?	?	?		?	?	?	?	?	?	Yes (Kruidenier 2009)	?
Lundgren 1989	SEP vs. SEP + revasc vs. revasc	dynamic leg exercises?	Yes	Yes	?			?		?			?	?	?	?	Yes	?	?	?		?	?	?	?	?	?	?	?
Maejima 2005	SEP vs. SEP + drug vs. drug	Aerobic	Yes	Yes	?			?		?			?	?	?	Yes	Yes	Yes	?	?		?	?	?	?	?	?	?	?
Mannarino 1991	SEP vs. SEP + drug vs. drug	Aerobic and resistance	Yes	Yes	?			?		?			?	Yes	?	Yes	?	Yes	?	?		?	?	?	?	?	?	?	?
Mazari 2012	SEP vs. SEP + revasc vs. revasc	Aerobic and resistance	Yes	Yes	?			Yes		?			?	Yes	?	Yes	Yes	Yes	?	Yes			?	?	?	?	?	?	?
McDermott 2004	SEP vs. usual care control	Aerobic	Yes	Yes	?			Yes		?			Yes	Yes	Yes	Yes	Yes	Yes	Yes	Yes		Yes	?	?	?	?	?	?	?
McDermott 2009	SEP vs. SEP vs. nutrition info control	Aerobic	Yes	Yes	?			Yes		?			?	Yes	Yes	Yes	Yes	Yes	Yes	Yes		Yes	?	?	?	?	?	?	?
		Resistance	Yes	Yes	Yes			Yes		?			?	Yes	Yes	Yes	Yes	Yes	Yes	Yes		Yes	?	?	?	?	?	?	?
McGuigan 2001	SEP vs. control	Resistance	Yes	Yes	Yes			Yes		?			?	?	Yes	Yes	Yes	Yes	Yes	Yes		Yes	?	?	?	?	?	?	?
Mika 2005	SEP vs. control	Aerobic	Yes	Yes	Yes			Yes		?			?	Yes	Yes	Yes	Yes	Yes	Yes	Yes		Yes	?	?	?	?	?	?	?
Mika 2006	SEP vs. control	Aerobic	Yes	Yes	?			Yes		?			?	?	Yes	Yes	Yes	Yes	Yes	Yes		Yes	?	?	?	?	?	?	?
Mika 2011	SEP vs. control	Aerobic	Yes	Yes	?			Yes		?			?	?	Yes	Yes	Yes	Yes	Yes	Yes		Yes	?	?	?	?	?	?	?
Mika 2013	SEP vs. SEP	Aerobic	Yes	Yes	?			Yes		?			?	?	Yes	Yes	Yes	Yes	Yes	Yes		Yes	?	?	?	?	?	?	?
		Aerobic	Yes	Yes	?			Yes		?			?	?	Yes	Yes	Yes	Yes	Yes	Yes		Yes	?	?	?	?	?	?	?
Murphy 2012	SEP vs. revasc vs. BMT control	Aerobic	Yes	Yes	?			Yes (Bronas 2009)		Yes (Bronas 2009)			Yes (Bronas 2009)	Yes (Bronas 2009)	Yes (Bronas 2009)	Yes	Yes	Yes	Yes	Yes		Yes	?	?	?	?	Yes	Yes (Bronas 2009)	?
Nicolai 2010	SEP vs. basic advice control	Aerobic and resistance	Yes	Yes	?			?		Yes	Yes		?	Yes (Kruidenier 2009)	?	?	Yes	?	?	?	?	?	?	?	?	?	Yes	Yes (Kruidenier 2009, Nicolai 2010b)	Yes (Nicolai 2010b)
Parmenter 2013	SEP vs. SEP vs. usual care control	Resistance	Yes	Yes	Yes			Yes		?			Yes (trial registration)	Yes	Yes	Yes	Yes	Yes	Yes	Yes		Yes	Yes	Yes	Yes	Yes	?	?	?
		Resistance	Yes	Yes	Yes			Yes		?			Yes (trial registration)	Yes	Yes	Yes	Yes	Yes	Yes	Yes		Yes	Yes	Yes	Yes	Yes	?	?	?
Parr 2009	SEP vs. SEP vs. basic advice control	Resistance	Yes	Yes	?			Yes		?			?	?	?	Yes	Yes	Yes	?				?	?	?	?	?	?	?
		Aerobic and resistance	Yes	Yes	?			Yes		?			?	?	?	Yes	Yes	Yes	?				?	?	?	?	?	?	?
Patterson 1997	SEP vs. HEP	Aerobic	Yes	Yes	?			Yes (Braun 1999)		?			?	Yes (Braun 1999)	?	Yes	Yes	Yes	Yes	Yes		Yes	?	?	?	?	Yes	Yes	Yes (Pinto 1997)
Perkins 1996	SEP vs. revasc	dynamic leg exercises?	Yes	Yes	?			?		?			?	Yes (Creasy 1990)	?	?	Yes	?	?				?	?	?	?	?	Yes (Creasy 1990)	?
Regensteiner 1997	SEP vs. HEP	Aerobic	Yes	Yes	?			Yes		Yes			?	Yes	Yes	Yes	Yes	Yes	Yes	Yes		Yes	?	?	?	?	?	Yes	Yes
Ritti-Dias 2010	SEP vs. SEP	Resistance	Yes	Yes	Yes			Yes		?			Yes	?	Yes	Yes	Yes	Yes	Yes	Yes		Yes	?	?	?	?	?	Yes	Yes
		Aerobic	Yes	Yes	?			Yes		?			Yes	?	Yes	Yes	Yes	Yes	Yes	Yes		Yes	?	?	?	?	?	Yes	Yes
Sandercock 2007	SEP vs. HEP vs. control	Aerobic	Yes	Yes	?			Yes		?			?	Yes	Yes	Yes	Yes	Yes	Yes	Yes		Yes	?	?	?	?	?	Yes	?
Sanderson 2006	SEP vs. SEP vs. control	Aerobic	Yes	Yes	Yes			Yes		?			?	?	Yes	Yes	Yes	Yes	Yes	Yes		Yes	?	?	?	?	?	Yes	Yes
		Aerobic	Yes	Yes	Yes			Yes		?			?	?	Yes	Yes	Yes	Yes	Yes	Yes		Yes	?	?	?	?	?	Yes	Yes
Savage 2001	SEP vs. HEP	Aerobic	Yes	Yes	?			Yes		?			?	?	Yes	Yes	Yes	Yes					?	?	?	?	?	?	?
Schlager 2011	SEP vs. bMT control	Aerobic	Yes	Yes	?			?		?			Yes	?	Yes	Yes	Yes	Yes	Yes	Yes		Yes	?	?	?	?	?	?	?
Slordahl 2005	SEP vs. SEP	Aerobic	Yes	Yes	?			Yes		?			?	?	Yes	Yes	Yes	Yes	Yes	Yes		Yes	?	?	?	?	?	Yes	?
		Aerobic	Yes	Yes	?			Yes		?			?	?	Yes	Yes	Yes	Yes	Yes	Yes		Yes	?	?	?	?	?	Yes	?
Spronk 2009	SEP vs. revasc	Aerobic	Yes	Yes	?			Yes		Yes			?	Yes	Yes	Yes	Yes	Yes	Yes	Yes		Yes	?	?	?	?	?	?	Yes
Stewart 2008	SEP vs. basic advice control	5 exercises mainly based on calf muscle	Yes	Yes	?			?		?			?	Yes	?	Yes	Yes	Yes	?	?		?	?	?	?	?	?	?	?
Tew 2009	SEP vs. usual care control	Aerobic	Yes	Yes	Yes (Tew 2009b)			Yes		?			Yes (Tew2009b)	Yes (Tew 2009b)	Yes	Yes	Yes	Yes	Yes	Yes		Yes	?	?	?	?	Yes	Yes	?
Tisi 1997	SEP vs. revasc vs. control	active and passive leg exercises	Yes	Yes	?			?		?			?	?	?	Yes	Yes	Yes	?	?		?	?	?	?	?	?	?	Yes
Treat-Jacobson 2009	SEP vs. SEP vs. SEP vs. control	Aerobic	Yes	Yes	?			Yes		?			?	Yes	Yes	Yes	Yes	Yes	Yes	Yes		Yes	?	?	?	?	Yes	Yes	Yes
		Aerobic	Yes	Yes	?			Yes		?			?	Yes	Yes	Yes	Yes	Yes	Yes	Yes		Yes	?	?	?	?	Yes	Yes	Yes
		Aerobic	Yes	Yes	?			Yes		?			?	Yes	Yes	Yes	Yes	Yes	Yes	Yes		Yes	?	?	?	?	Yes	Yes	Yes
Tsai 2002	SEP vs. usual care control	Aerobic	Yes	Yes	?			Yes		?			?	?	Yes	Yes	Yes	Yes	Yes	Yes		Yes	?	?	?	?	?	?	Yes
Walker 2000	SEP vs. SEP	Aerobic	Yes	Yes	?			Yes		?			?	?	Yes	Yes	Yes	Yes	Yes	Yes		Yes	?	?	?	?	?	?	?
		Aerobic	Yes	Yes	?			Yes		?			?	?	Yes	Yes	Yes	Yes	Yes	Yes		Yes	?	?	?	?	?	?	?
Wang 2008	SEP vs control	Aerobic	Yes	Yes	Yes			Yes		?			?	?	Yes	Yes	Yes	Yes	Yes	?		Yes	?	?	?	?	?	?	Yes
Zwierska 2005	SEP vs. SEP vs. control	Aerobic	Yes	Yes	Yes (Saxton 2011)			Yes		?			Yes	?	Yes	Yes	Yes	Yes	Yes	Yes		Yes	?	?	?	?	Yes (Saxton 2011)	Yes	?
		Aerobic	Yes	Yes	Yes (Saxton 2011)			Yes		?			Yes	?	Yes	Yes	Yes	Yes	Yes	Yes		Yes	?	?	?	?	Yes (Saxton 2011)	Yes	overall %attendance only
															58	72	75	72									10	36	29
					19			61		5			15	42		58				56				3					29 for attendance, 8 for intensity

## Sheet: 3rd extraction
Publication	Study type	Exercise intervention type	1. Intervention name	2. Rationale	3. What: materials		4. What: procedures			5: Provider		6: How		7: Where	8: When and how much				9: Tailoring				10: Modifications				11: Strategies to maintain or improve fidelity (besides basic supervision)	11: How well: plan for assessing adherence/fidelity	12: How well: reporting of extent to which intervention delivered as planned
					Equipment	Information				Expertise/background	Specific training	Mode of delivery	Group/indiv		Intensity	Frequency	Session time	Length of intervention	What	When	Why	How	What	When	Why	How
Allen 2010	SEP vs. HEP	Aerobic	Yes	Yes	Yes			Yes		? Trained exercise physiologist			Yes	Yes	Yes	Yes	Yes	Yes	Yes	Yes		Yes	Yes	Yes	Yes	Yes	Yes	Yes (Jones)	Yes (Duscha)
Arosio 1999	SEP vs. drug	Aerobic and resistance	Yes	Yes	Yes			?		Yes			Yes	Yes	Yes	Yes	Yes	Yes	?	?	?	?	Yes				Yes	?	?
Badger 2007	SEP vs. BMT & HEP after revasc	Aerobic	Yes	Yes	Yes			Yes		Yes			Yes	Yes	Yes	Yes	Yes	Yes	Yes				Yes				Yes	Yes	Yes
Bo 2013	SEP vs. basic advice control after revasc	Aerobic	Yes	Yes	Yes (Nilsson)			Yes (Nilsson)		?	?		Yes	Yes	Yes (Nilsson)	Yes	Yes	Yes	Yes	Yes		Yes	?	?	?	?	?	?	?
Cheetham 2004	SEP vs. basic advice control	Aerobic and resistance	Yes	Yes	?			Yes		?	?		Yes	Yes	Yes	Yes	Yes	Yes	?	?	?	?	?	?	?	?	?	?	?
Collins 2003	2x2 factorial:	Aerobic	Yes	Yes	Yes			Yes		Yes			Yes	Yes	Yes	Yes	Yes	Yes	Yes			Yes	Yes	?	Yes	Yes	Yes	Yes	Yes
Collins 2012	SEP vs. SEP	Aerobic	Yes	Yes	I don't remember the make and model. It was a motorized treadmill. It was a "treadmill built for 2." In the advertising, they had 2 people walking on the treadmill at the same time (we never did that but the extra wide belt make it ideal for walking with poles). The treadmill was motorized. We used exerstrider poles.			Yes		Yes			Yes	Yes (Collins 2012b)	Yes (Collins 2012b)	Yes	Yes	Yes	Yes	Yes		Yes (Collins 2012b)	Yes				Yes	Yes	Yes
		Aerobic	Yes	Yes	Yes			Yes		Yes			Yes	Yes (Collins 2012b)	Yes (Collins 2012b)	Yes	Yes	Yes	Yes	Yes		Yes (Collins 2012b)	Yes				Yes	Yes	Yes
Crowther 2008	SEP vs. usual care control	Aerobic	Yes	Yes	Yes			Yes		Yes			Yes	Yes	Yes	Yes	Yes	Yes	Yes	Yes		Yes	Yes				Yes	Yes	Yes (Crowther 2009)
Dahllof 1974	SEP vs. placebo tablet control	dynamic leg exercises?	Yes	Yes	?unclear mode of exercise			?		?			?	Yes	?dynamic leg exercise beyond the typical appearance of ischaemic pain	Yes	Yes	Yes	?	?	?	?	?	?	?	?	?	?	?
Delaney 2014	SEP vs. SEP	Aerobic	Yes	Yes	Yes			Yes		Yes			Yes	Yes	Yes	Yes	Yes	Yes	Yes	Yes		Yes	Yes				Yes	Yes	Yes
		Aerobic and resistance	Yes	Yes	? Make/model of treadmill and RT equipment			Yes		Yes			Yes	Yes	Yes	Yes	Yes	Yes	Yes	Yes		Yes	Yes				Yes	Yes	Yes
Gardner 2001	SEP vs. usual care control	Aerobic	Yes	Yes	?			Yes (Gardner 2002)		Yes			Yes	Yes	Yes	Yes	Yes	Yes	Yes	Yes		Yes	Yes				Yes	Yes	Yes
Gardner 2005	SEP vs. SEP	Aerobic	Yes	Yes	?			Yes		Yes			Yes	Yes	Yes	Yes	Yes	Yes	Yes	Yes		Yes	Yes				Yes	Yes	Yes
		Aerobic	Yes	Yes	?			Yes		Yes			Yes	Yes	Yes	Yes	Yes	Yes	Yes	Yes		Yes	Yes				Yes	Yes	Yes
Gardner 2011	SEP vs. usual care control	Aerobic	Yes	Yes	?			Yes		Yes			Yes	Yes	Yes	Yes	Yes	Yes	Yes	Yes		Yes	Yes				Yes	Yes	Yes
Gardner 2011b	SEP vs. HEP vs. usual care control	Aerobic	Yes	Yes	Yes			Yes		Yes			Yes	Yes	Yes	Yes	Yes	Yes	Yes	Yes		Yes	Yes				Yes	Yes	Yes
Gardner 2014	SEP vs. HEP vs. attention control	Aerobic	Yes	Yes	Yes			Yes		Yes			Yes	Yes	Yes	Yes	Yes	Yes	Yes	?		Yes	Yes				Yes	Yes	Yes
		Resistance	Yes	Yes	Yes			Yes		Yes			Yes	Yes	Yes	Yes	Yes	Yes	Yes	Yes		Yes	Yes				Yes	Yes	Yes
Gelin 2001	SEP vs. revasc vs. control	Aerobic	Yes	Yes	?			?		?			Yes	?	?	Yes	Yes	Yes	?	?	?	?	?	?	?	?	?	?	?
Guidon 2013	SEP vs. usual care control	Aerobic	Yes	Yes	?			Yes		?			Yes	Yes (ISRCTN)	Yes	Yes	Yes	Yes	Yes	Yes		Yes	Yes				Yes	Yes	?
Hiatt 1990	SEP vs. control	Aerobic	Yes	Yes	Yes			Yes		?			Yes	Yes	Yes	Yes	Yes	Yes	Yes	Yes		?	Yes				Yes	Yes	Yes
Hiatt 1994	SEP vs. SEP vs. control	Aerobic	Yes	Yes	Yes			Yes		?			Yes	Yes	Yes	Yes	Yes	Yes	Yes	Yes		?	Yes				Yes	Yes	?
		Resistance	Yes	Yes	Yes			Yes		?			Yes	Yes	Yes	Yes	Yes	Yes	Yes	Yes		?	Yes				Yes	Yes	?
Hobbs 2006	SEP vs. revasc vs. BMT control	Aerobic and resistance	Yes	Yes	Yes			Yes		?			?	Yes (Hobbs 2006b)	?	Yes	Yes	Yes	?	?		?	?	?	?	?	?	Yes	?
Holm 1973	SEP vs. placebo tablet control	dynamic leg exercises?	Yes	Yes	?unclear mode of exercise			?		?			?	?	?dynamic leg exercise beyond the typical appearance of ischaemic pain	Yes	Yes	Yes	?	?	?	?	?	?	?	?	?	?	?
Jakubsevičienė 2014	SEP vs. SEP after revasc	Aerobic and resistance	Yes	Yes	?			?		?			?	Yes	?	Yes	Yes	Yes	?	?		?	?	?	?	?	?	?	?
		Aerobic	Yes	Yes	?			?		?			?	Yes	Yes	Yes	Yes	Yes	?	?		?	?	?	?	?	?	?	?
Jones 1996	SEP vs. SEP	Aerobic	Yes	Yes	Yes			Yes		?			Yes	Yes	Yes	Yes	Yes	Yes	Yes	Yes		Yes	Yes				Yes	Yes	Yes
		Aerobic	Yes	Yes	Yes			Yes		?			Yes	Yes	Yes	Yes	Yes	Yes	Yes	Yes		Yes	Yes				Yes	Yes	Yes
Kakkos 2005	SEP vs. IPC vs. basic advice control	Aerobic	Yes	Yes	Yes			Yes		Yes			?	Yes	Yes	Yes	Yes	Yes	Yes	Yes		Yes	Yes				Yes	Yes	Yes
Kruidenier 2011	SEP vs. usual care control after revasc	Aerobic and resistance	Yes	Yes	The treadmill was motorized. We cannot give you information about the makes and models, but it concerned just standardized models.			Yes		Yes			Yes	Yes (Kruidenier 2009)	Yes	Yes	Yes	Yes	Yes				Yes				Yes	Yes (Kruidenier 2009)	?
Lundgren 1989	SEP vs. SEP + revasc vs. revasc	dynamic leg exercises?	Yes	Yes	?			?		?			?	?	?	?	Yes	?	?	?		?	?	?	?	?	?	?	?
Maejima 2005	SEP vs. SEP + drug vs. drug	Aerobic	Yes	Yes	?			?		?			?	?	?	Yes	Yes	Yes	?	?		?	?	?	?	?	?	?	?
Mannarino 1991	SEP vs. SEP + drug vs. drug	Aerobic and resistance	Yes	Yes	?			?		?			?	Yes	?	Yes	?	Yes	?	?		?	?	?	?	?	?	?	?
Mazari 2012	SEP vs. SEP + revasc vs. revasc	Aerobic and resistance	Yes	Yes	?			Yes		?			Yes	Yes	?	Yes	Yes	Yes	Yes	Yes			Yes				Yes	Yes	?
McDermott 2004	SEP vs. usual care control	Aerobic	Yes	Yes	?			Yes		?			Yes	Yes	Yes	Yes	Yes	Yes	Yes	Yes		Yes	?	?	?	?	?	?	?
McDermott 2009	SEP vs. SEP vs. nutrition info control	Aerobic	Yes	Yes	?			Yes		?			?	Yes	Yes	Yes	Yes	Yes	Yes	Yes		Yes	?	?	?	?	?	?	Yes
		Resistance	Yes	Yes	Yes			Yes		?			?	Yes	Yes	Yes	Yes	Yes	Yes	Yes		Yes	?	?	?	?	?	?	Yes
McGuigan 2001	SEP vs. control	Resistance	Yes	Yes	Yes			Yes		?			Yes	Yes	Yes	Yes	Yes	Yes	Yes	Yes		Yes	Yes				Yes	Yes	?
Mika 2005	SEP vs. control	Aerobic	Yes	Yes	Yes			Yes		?			?	Yes	Yes	Yes	Yes	Yes	Yes	Yes		Yes	?	?	?	?	?	?	?
Mika 2006	SEP vs. control	Aerobic	Yes	Yes	?			Yes		?			?	?	Yes	Yes	Yes	Yes	Yes	Yes		Yes	?	?	?	?	?	?	?
Mika 2011	SEP vs. control	Aerobic	Yes	Yes	?			Yes		?			?	?	Yes	Yes	Yes	Yes	Yes	Yes		Yes	?	?	?	?	?	?	?
Mika 2013	SEP vs. SEP	Aerobic	Yes	Yes	?			Yes		?			?	?	Yes	Yes	Yes	Yes	Yes	Yes		Yes	?	?	?	?	?	?	?
		Aerobic	Yes	Yes	?			Yes		?			?	?	Yes	Yes	Yes	Yes	Yes	Yes		Yes	?	?	?	?	?	?	?
Murphy 2012	SEP vs. revasc vs. BMT control	Aerobic	Yes	Yes	Yes			Yes (Bronas 2009)		Yes (Bronas 2009)			Yes (Bronas 2009)	Yes (Bronas 2009)	Yes (Bronas 2009)	Yes	Yes	Yes	Yes	Yes		Yes	Yes				Yes	Yes (Bronas 2009)	Yes
Nicolai 2010	SEP vs. basic advice control	Aerobic and resistance	Yes	Yes	?			Yes		Yes	Yes		Yes	Yes (Kruidenier 2009)	Yes	Yes	Yes	Yes	Yes				Yes				Yes	Yes (Kruidenier 2009, Nicolai 2010b)	Yes (Nicolai 2010b)
Parmenter 2013	SEP vs. SEP vs. usual care control	Resistance	Yes	Yes	Yes			Yes		Yes			Yes (trial registration)	Yes	Yes	Yes	Yes	Yes	Yes	Yes		Yes	Yes	Yes	Yes	Yes	Yes	Yes	Yes
		Resistance	Yes	Yes	Yes			Yes		Yes			Yes (trial registration)	Yes	Yes	Yes	Yes	Yes	Yes	Yes		Yes	Yes	Yes	Yes	Yes	Yes	Yes	Yes
Parr 2009	SEP vs. SEP vs. basic advice control	Resistance	Yes	Yes	?			Yes		?			?	?	?	Yes	Yes	Yes	?				?	?	?	?	?	?	?
		Aerobic and resistance	Yes	Yes	?			Yes		?			?	?	?	Yes	Yes	Yes	?				?	?	?	?	?	?	?
Patterson 1997	SEP vs. HEP	Aerobic	Yes	Yes	Yes			Yes (Braun 1999)		Yes			Yes	Yes (Braun 1999)	Yes	Yes	Yes	Yes	Yes	Yes		Yes	Yes				Yes	Yes	Yes (Pinto 1997)
Perkins 1996	SEP vs. revasc	dynamic leg exercises?	Yes	Yes	?			?		?			?	Yes (Creasy 1990)	?	?	Yes	Yes	?				?	?	?	?	?	Yes (Creasy 1990)	?
Regensteiner 1997	SEP vs. HEP	Aerobic	Yes	Yes	Yes			Yes		Yes			Yes	Yes	Yes	Yes	Yes	Yes	Yes	Yes		Yes	Yes				Yes	Yes	Yes
Ritti-Dias 2010	SEP vs. SEP	Resistance	Yes	Yes	Yes			Yes		?			Yes	Yes	Yes	Yes	Yes	Yes	Yes	Yes		Yes	Yes				Yes	Yes	Yes
		Aerobic	Yes	Yes	Yes			Yes		?			Yes	Yes	Yes	Yes	Yes	Yes	Yes	Yes		Yes	Yes				Yes	Yes	Yes
Sandercock 2007	SEP vs. HEP vs. control	Aerobic	Yes	Yes	Yes			Yes		?			Yes	Yes	Yes	Yes	Yes	Yes	Yes	Yes		Yes	Yes				Yes	Yes	Yes
Sanderson 2006	SEP vs. SEP vs. control	Aerobic	Yes	Yes	Yes			Yes		Yes			Yes	Yes	Yes	Yes	Yes	Yes	Yes	Yes		Yes	Yes				Yes	Yes	Yes
		Aerobic	Yes	Yes	Yes			Yes		Yes			Yes	Yes	Yes	Yes	Yes	Yes	Yes	Yes		Yes	Yes				Yes	Yes	Yes
Savage 2001	SEP vs. HEP	Aerobic	Yes	Yes	Yes			Yes		Yes			Yes	?	Yes	Yes	Yes	Yes					Yes				Yes	Yes	?
Schlager 2011	SEP vs. bMT control	Aerobic	Yes	Yes	Yes			Yes		Yes			Yes	Yes	Yes	Yes	Yes	Yes	Yes	Yes		Yes	Yes				Yes	Yes	?
Slordahl 2005	SEP vs. SEP	Aerobic	Yes	Yes	Yes			Yes		?			Yes	Yes	Yes	Yes	Yes	Yes	Yes	Yes		Yes	Yes				Yes	Yes	?
		Aerobic	Yes	Yes	Yes			Yes		?			Yes	Yes	Yes	Yes	Yes	Yes	Yes	Yes		Yes	Yes				Yes	Yes	?
Spronk 2009	SEP vs. revasc	Aerobic	Yes	Yes	Yes			Yes		Yes			Yes	Yes	Yes	Yes	Yes	Yes	Yes	Yes		Yes	Yes				Yes	Yes	Yes
Stewart 2008	SEP vs. basic advice control	5 exercises mainly based on calf muscle	Yes	Yes	?			?		?			?	Yes	?	Yes	Yes	Yes	?	?		?	?	?	?	?	?	?	?
Tew 2009	SEP vs. usual care control	Aerobic	Yes	Yes	Yes (Tew 2009b)			Yes		Yes			Yes (Tew2009b)	Yes (Tew 2009b)	Yes	Yes	Yes	Yes	Yes	Yes		Yes	Yes				Yes	Yes	Yes
Tisi 1997	SEP vs. revasc vs. control	active and passive leg exercises	Yes	Yes	?			?		?			?	?	?	Yes	Yes	Yes	?	?		?	?	?	?	?	?	?	Yes
Treat-Jacobsen 2009	SEP vs. SEP vs. SEP vs. control	Aerobic	Yes	Yes	The arm ergometers were Monark (non-motorized) model 881 E. The treadmills were a motorized Quintons but I am not sure of the model number.			Yes		The intervention was supervised by the PhD student/exercise physiologist who worked with me (now Dr. Bronas) and myself. We worked together to design the protocols and to ensure that we were delivering the intervention consistently. Dr. Bronas has a PhD in Exercise and Applied Physiology and experience with exercise training in numerous chronic disease populations. I have a PhD in Nursing with a …			Yes	Yes	Yes	Yes	Yes	Yes	Yes	Yes		Yes	Yes				Yes	Yes	Yes
		Aerobic	Yes	Yes	The arm ergometers were Monark (non-motorized) model 881 E. The treadmills were a motorized Quintons but I am not sure of the model number.			Yes		The intervention was supervised by the PhD student/exercise physiologist who worked with me (now Dr. Bronas) and myself. We worked together to design the protocols and to ensure that we were delivering the intervention consistently. Dr. Bronas has a PhD in Exercise and Applied Physiology and experience with exercise training in numerous chronic disease populations. I have a PhD in Nursing with a …			Yes	Yes	Yes	Yes	Yes	Yes	Yes	Yes		Yes	Yes				Yes	Yes	Yes
		Aerobic	Yes	Yes	The arm ergometers were Monark (non-motorized) model 881 E. The treadmills were a motorized Quintons but I am not sure of the model number.			Yes		The intervention was supervised by the PhD student/exercise physiologist who worked with me (now Dr. Bronas) and myself. We worked together to design the protocols and to ensure that we were delivering the intervention consistently. Dr. Bronas has a PhD in Exercise and Applied Physiology and experience with exercise training in numerous chronic disease populations. I have a PhD in Nursing with a …			Yes	Yes	Yes	Yes	Yes	Yes	Yes	Yes		Yes	Yes				Yes	Yes	Yes
Tsai 2002	SEP vs. usual care control	Aerobic	Yes	Yes	?			Yes		?			?	?	Yes	Yes	Yes	Yes	Yes	Yes		Yes	?	?	?	?	?	?	Yes
Walker 2000	SEP vs. SEP	Aerobic	Yes	Yes	Yes			Yes		?			?	Yes	Yes	Yes	Yes	Yes	Yes	Yes		Yes	Yes				Yes	?	?
		Aerobic	Yes	Yes	Yes			Yes		?			?	Yes	Yes	Yes	Yes	Yes	Yes	Yes		Yes	Yes				Yes	?	?
Wang 2008	SEP vs control	Aerobic	Yes	Yes	Yes			Yes		?			Yes	Yes	Yes	Yes	Yes	Yes	Yes	?		Yes	Yes				Yes	Yes	Yes
Zwierska 2005	SEP vs. SEP vs. control	Aerobic	Yes	Yes	Yes (Saxton 2011)			Yes		?			Yes	Yes	Yes	Yes	Yes	Yes	Yes	Yes		Yes	Yes				Yes (Saxton 2011)	Yes	?
		Aerobic	Yes	Yes	Yes (Saxton 2011)			Yes		?			Yes	Yes	Yes	Yes	Yes	Yes	Yes	Yes		Yes	Yes				Yes (Saxton 2011)	Yes	overall %attendance only
					46			64		33			52	63	62	74	75	75		60				51			51	50	40
																62

## Sheet: Type of study
SEP vs control	SEP vs SEP	SEP versus home exercise programme	SEP vs drug	SEP vs revascularisation	Other (including 3-arm or factorial designs)
Bo 2013 (after revasc)	Collins 2012	Allen 2010	Arosio 1999	Perkins 1996	Collins 2003
Cheetham 2004	Delaney 2014	Badger 2007 (after revasc)	1	Spronk 2009	Gardner 2011b
Crowther 2008	Gardner 2005	Patterson 1997		2	Gardner 2014
Dahllof 1974	Jakubsevičienė 2014 (after revasc)	Regensteiner 1997			Gelin 2001
Gardner 2001	Jones 1996	Savage 2001			Hiatt 1994
Gardner 2011	Mika 2013	5			Hobbs 2006
Guidon 2013	Ritti-Dias 2010				Kakkos 2005
Hiatt 1990	Slordahl 2005				Lundgren 1989
Holm 1973	Walker 2000				Maejima 2005
Kruidenier 2011 (after revasc)	9				Mannarino 1991
McDermott 2004					Mazari 2012
McGuigan 2001					McDermott 2009
Mika 2005					Murphy 2012
Mika 2006					Parmenter 2013
Mika 2011					Parr 2009
Nicolai 2010					Sandercock 2007
Schlager 2011					Sanderson 2006
Stewart 2008					Tisi 1997
Tew 2009					Treat-Jacobsen 2009
Tsai 2002					Zwierska 2005
Wang 2008					20
21

## Sheet: Type of aerobic exercise
Walking	Walking with poles	Cycling	Arm-crank	Stairmaster	Plantarflexion	Combination
Allen 2010	Collins 2012	Sanderson 2006	Tew 2009	Jones 1996	Wang 2008	Arosio 1999
Collins 2012	Collins 2003	Zwierska 2005	Zwierska 2005	1	1	Bo 2013
Badger 2007	2	Walker 2000	Walker 2000			Cheetham 2004
Crowther 2008		3	Treat-Jacobson 2009			Guidon 2013
Delaney 2014			4			Hobbs 2006
Delaney 2014 (2nd intervention)						Jakubsevičienė 2014
Gardner 2001						Jakubsevičienė 2014 (second intervention)
Gardner 2005						Kruidenier 2011
Gardner 2005 (2nd intervention)						Mannarino 1991
Gardner 2011						Mazari 2012
Gardner 2011b						Nicolai 2010
Gardner 2014						Parr 2009
Gelin 2001						Patterson 1997
Hiatt 1990						Perkins 1996
Hiatt 1994						Treat-Jacobsen 2009
Jones 1996						15
Kakkos 2005
Maejima 2005
McDermott 2004
McDermott 2009
Mika 2005
Mika 2006
Mika 2011
Mika 2013
Mika 2013 (second intervention)
Murphy 2012
Regensteiner 1997
Ritti-Dias 2010
Sandercock 2007
Sanderson 2006
Savage 2001
Schlager 2011
Slordahl 2005
Slordahl 2005 (second intervention)
Spronk 2009
Treat-Jacobsen 2009
Tsai 2002
37

## Sheet: Type of resistance exercise
Lower-body only	Upper-body only	Upper- and Lower-body	Unclear
Arosio 1999	Parr 2009	Bo 2013	Jakubsevičienė 2014
Cheetham 2004	1	Hobbs 2006	Kruidenier 2011
Delaney 2014		Mazari 2012	Nicolai 2010
Hiatt 1994		McGuigan 2001	Patterson 1997
Mannarino 1991		Parmenter 2013	4
McDermott 2009		Parmenter 2013 (second intervention)
6		Parr 2009 (second intervention)
		Gardner 2014
		Ritti-Dias 2010
		9

## Sheet: Participants
Intermittent claudication	PAD with or without intermittent claudication	Asymptomatic PAD or atypical exertional pain
Allen 2010	McDermott 2009	McDermott 2004
Arosio 1999
Bo 2013
Collins 2003
Collins 2012
Crowther 2008
Delaney 2014
Gardner 2001
Gardner 2005
Garner 2011b
Gardner 2014
Gelin 2001
Guidon 2013
Hiatt 1994
Hobbs 2006
Jakubsevičienė 2014
Kruidenier 2011
Lundgren 1989
Mannarino 1991
Mazari 2012
Mika 2005
Murphy 2012
Nicolai 2010
Parmenter 2013
Patterson 1997
Perkins 1996
Ritti-Dias 2010
Sandercock 2007
Sanderson 2006
Schlager 2011
Spronk 2009
Tew 2009
Treat-Jacobson 2009
Walker 2000
Wang 2008
Zwierska 2005
Badger 2007
Cheetham 2004
Gardner 2011
Hiatt 1990
Jones 1996
Kakkos 2005
Maejima 2005
McGuigan 2001
Mika 2006
Mika 2011
Mika 2013
Parr 2009
Regensteiner 1997
Savage 2001
Slordahl 2005
Stewart 2008
Tisi 1997
Tsai 2002
